# Supplementary material for: Overexpression of PvFAD3 Gene from Plukenetia volubilis Promotes the Biosynthesis of α-Linolenic Acid in Transgenic Tobacco Seeds
Source: Genes (Basel). 2022 Feb 28;13(3):450. doi: 10.3390/genes13030450 (PMC8951128; doi:10.3390/genes13030450)
Supplement: Supplementary file 1 [file genes-13-00450-s001.zip]

Archive with 1 entries (1 files):
- genes-1612732-supplementary.pdf
